# Supplementary material for: Foodborne Event Detection Based on Social Media Mining: A Systematic Review
Source: Foods. 2025 Jan 14;14(2):239. doi: 10.3390/foods14020239 (PMC11764790; doi:10.3390/foods14020239)
Supplement: Supplementary file 1 [file foods-14-00239-s001.zip]

Archive with 1 entries (1 files):
- foods-3353209-supplementary.pdf
